# Supplementary material for: Variation in Neotropical river otter (Lontra longicaudis) diet: Effects of an invasive prey species
Source: PLoS One. 2019 Oct 3;14(10):e0217727. doi: 10.1371/journal.pone.0217727 (PMC6776311; doi:10.1371/journal.pone.0217727)
Supplement: S1 Dataset — (CSV) [file pone.0217727.s002.csv]

River	Year	treatment	ACF_presences	SampleCod	d15N	d13C
Mopan	2015	Mo15	no	E120T06MO	13.1115	-27.6535
Pasion	2010	Pa10	si	E001P01PA	10.9375	-27.5485
Pasion	2010	Pa10	si	E002P02PA	12.4355	-29.7655
Pasion	2010	Pa10	si	E003P03PA	9.6345	-27.3755
Pasion	2010	Pa10	si	E005P04PA	12.0245	-30.9235
Pasion	2010	Pa10	si	E006P05PA	11.6715	-29.2615
Pasion	2010	Pa10	si	E007P06PA	7.4085	-26.3515
Pasion	2010	Pa10	si	E008P07PA	12.0765	-27.7235
Pasion	2010	Pa10	si	E009P08PA	11.7955	-28.3745
Pasion	2010	Pa10	si	E011P08PA	11.5575	-28.1445
Pasion	2010	Pa10	si	E012P09PA	11.7685	-29.7355
Pasion	2010	Pa10	si	E014P11PA	7.2235	-29.3305
Pasion	2010	Pa10	si	E017P13PA	11.1675	-26.2575
Pasion	2010	Pa10	si	E018P13PA	13.2815	-25.9085
Pasion	2010	Pa10	si	E020P14PA	10.9445	-29.5705
Pasion	2010	Pa10	si	E021P14PA	12.0245	-29.3505
Pasion	2010	Pa10	si	E022P14PA	13.4785	-27.7105
Pasion	2010	Pa10	si	E023P15PA	8.3115	-30.6695
Pasion	2010	Pa10	si	E024P15PA	11.1085	-27.3235
Pasion	2010	Pa10	si	E025P15PA	10.0145	-26.3405
Pasion	2010	Pa10	si	E026P15PA	11.5965	-26.4355
Pasion	2010	Pa10	si	E027P15PA	12.2335	-28.3005
Pasion	2010	Pa10	si	E029P15PA	11.5245	-29.3295
Pasion	2010	Pa10	si	E030P16PA	8.4935	-29.1155
Pasion	2010	Pa10	si	E031P16PA	10.7555	-31.3085
Pasion	2010	Pa10	si	E032P16PA	9.5655	-31.6445
Pasion	2010	Pa10	si	E033P16PA	10.2545	-31.3015
Pasion	2010	Pa10	si	E034P16PA	8.6335	-29.8095
Pasion	2010	Pa10	si	E035P17PA	9.8195	-33.2085
Pasion	2010	Pa10	si	E036P17PA	11.1295	-32.6625
Pasion	2010	Pa10	si	E037P18PA	12.1635	-31.9455
Pasion	2010	Pa10	si	E040P20PA	9.8315	-31.4725
Pasion	2010	Pa10	si	E043P21PA	11.3135	-31.0315
Pasion	2010	Pa10	si	E045P21PA	9.9375	-30.1315
Pasion	2010	Pa10	si	E046P21PA	12.7715	-28.8985
Pasion	2010	Pa10	si	E047P21PA	12.9175	-28.6015
Pasion	2010	Pa10	si	E049P22PA	9.7235	-30.2795
Pasion	2015	Pa15	si	E122T08PA	9.5145	-27.95566667
Pasion	2015	Pa15	si	E123T08PA	10.6915	-27.64066667
Pasion	2015	Pa15	si	E124T08PA	9.2095	-25.87766667
Pasion	2015	Pa15	si	E125T08PA	8.8745	-28.51966667
Pasion	2015	Pa15	si	E127T11PA	7.7295	-28.01766667
Pasion	2015	Pa15	si	E129T11PA	8.4425	-28.21366667
Pasion	2015	Pa15	si	E130T11PA	9.7735	-23.22266667
Pasion	2015	Pa15	si	E132T11PA	7.9025	-26.46566667
Pasion	2015	Pa15	si	E133T11PA	10.1705	-30.07166667
Pasion	2015	Pa15	si	E134T11PA	8.1095	-28.46066667
Pasion	2015	Pa15	si	E135T11PA	8.8025	-26.28966667
Pasion	2015	Pa15	si	E139T11PA	11.5685	-25.20066667
Pasion	2015	Pa15	si	E142T11PA	8.2025	-29.36166667
Pasion	2015	Pa15	si	E143T11PA	9.2325	-30.70066667
Pasion	2015	Pa15	si	E144T11PA	11.3915	-25.28966667
Pasion	2015	Pa15	si	E146T11PA	8.2335	-29.61166667
Pasion	2015	Pa15	si	E150T11PA	6.9935	-30.26966667
Pasion	2015	Pa15	si	E151T11PA	12.5505	-28.53766667
Pasion	2015	Pa15	si	E152T11PA	9.6965	-29.22966667
Pasion	2015	Pa15	si	E156T11PA	10.7545	-24.32766667
Pasion	2015	Pa15	si	E157T11PA	8.6805	-29.25166667
Pasion	2015	Pa15	si	E158T11PA	10.3135	-24.22366667
Pasion	2015	Pa15	si	E159T11PA	8.1385	-29.39966667
Pasion	2015	Pa15	si	E160T11PA	8.3255	-25.45066667
Pasion	2015	Pa15	si	E164T11PA	6.9845	-28.35666667
Pasion	2015	Pa15	si	E167T11PA	8.5105	-29.70466667
Pasion	2015	Pa15	si	E168T11PA	8.0295	-29.58666667
Pasion	2015	Pa15	si	E169T11PA	7.3025	-28.59866667
Pasion	2015	Pa15	si	E170T11PA	9.4965	-28.63666667
Pasion	2015	Pa15	si	E171T13PA	6.8905	-30.86566667
Pasion	2015	Pa15	si	E173T13PA	8.5505	-26.6275
Pasion	2015	Pa15	si	E178T13PA	9.2355	-23.8395
Pasion	2015	Pa15	si	E179T13PA	9.1255	-20.6095
Pasion	2015	Pa15	si	E186T13PA	8.5325	-22.5555
SanPedro	2009	Sp09	si	E001N16SP	8.1914	-30.3242
SanPedro	2009	Sp09	si	E002N14SP	10.1044	-30.2482
SanPedro	2009	Sp09	si	E003N15SP	12.7924	-28.9422
SanPedro	2009	Sp09	si	E005N15SP	10.4814	-28.8612
SanPedro	2009	Sp09	si	E006N15SP	10.7344	-27.4392
SanPedro	2009	Sp09	si	E007N16SP	7.9404	-31.8212
SanPedro	2009	Sp09	si	E008N16SP	10.0714	-32.0472
SanPedro	2009	Sp09	si	E009N17SP	11.5294	-29.1392
SanPedro	2009	Sp09	si	E010N17SP	16.3954	-29.9272
SanPedro	2009	Sp09	si	E011N17SP	12.1794	-28.6182
SanPedro	2009	Sp09	si	E024N08SP	11.1704	-30.3142
SanPedro	2009	Sp09	si	E026N10SP	12.6174	-30.2842
SanPedro	2009	Sp09	si	E027N12SP	8.2834	-31.2382
SanPedro	2009	Sp09	si	E028N12SP	11.5214	-28.3492
SanPedro	2009	Sp09	si	E030N11SP	8.6134	-32.2412
SanPedro	2009	Sp09	si	E031N11SP	11.5944	-28.3252
SanPedro	2009	Sp09	si	E032N00SP	13.5284	-30.3322
SanPedro	2009	Sp09	si	E033N00SP	9.0124	-31.1222
SanPedro	2009	Sp09	si	E034N00SP	10.3834	-27.6082
SanPedro	2009	Sp09	si	E035N01SP	14.4144	-30.6582
SanPedro	2015	Sp15	si	E005T02SP	7.6302	-32.5238
SanPedro	2015	Sp15	si	E009T02SP	8.8522	-31.2708
SanPedro	2015	Sp15	si	E011T02SP	6.3502	-30.7818
SanPedro	2015	Sp15	si	E014T02SP	9.2052	-31.8478
SanPedro	2015	Sp15	si	E015T02SP	8.5092	-29.7698
SanPedro	2015	Sp15	si	E017T02SP	7.8762	-32.7608
SanPedro	2015	Sp15	si	E020T02SP	7.6152	-34.6668
SanPedro	2015	Sp15	si	E021T02SP	7.9462	-37.4888
SanPedro	2015	Sp15	si	E029T02SP	7.5702	-34.9628
SanPedro	2015	Sp15	si	E033T02SP	6.906444444	-33.51577778
SanPedro	2015	Sp15	si	E034T02SP	7.5112	-34.1258
SanPedro	2015	Sp15	si	E035T02SP	8.5972	-34.1618
SanPedro	2015	Sp15	si	E036T02SP	7.7852	-34.2708
SanPedro	2015	Sp15	si	E037T02SP	8.1912	-32.0988
SanPedro	2015	Sp15	si	E038T02SP	8.4202	-35.1248
SanPedro	2015	Sp15	si	E039T02SP	9.1032	-33.0938
SanPedro	2015	Sp15	si	E041T02SP	8.1172	-32.3248
SanPedro	2015	Sp15	si	E045T02SP	9.3452	-37.1068
SanPedro	2015	Sp15	si	E046T02SP	8.8192	-31.9648
SanPedro	2015	Sp15	si	E047T02SP	7.2872	-31.3648
SanPedro	2015	Sp15	si	E049T02SP	7.9082	-33.0868
SanPedro	2015	Sp15	si	E050T02SP	6.5582	-37.3518
SanPedro	2015	Sp15	si	E053T02SP	7.1442	-33.7528
SanPedro	2015	Sp15	si	E056T02SP	8.1222	-33.6108
SanPedro	2015	Sp15	si	E057T02SP	9.9462	-31.0258
SanPedro	2015	Sp15	si	E058T02SP	7.3832	-35.9748
SanPedro	2015	Sp15	si	E060T02SP	6.9192	-29.7508
SanPedro	2015	Sp15	si	E064T02SP	6.9602	-31.1608
SanPedro	2015	Sp15	si	E068T02SP	7.9462	-34.5498
SanPedro	2015	Sp15	si	E073T02SP	9.2792	-37.0018
SanPedro	2015	Sp15	si	E075T02SP	10.7122	-31.1678
SanPedro	2015	Sp15	si	E076T02SP	7.2642	-33.9458
SanPedro	2015	Sp15	si	E082T02SP	8.8702	-38.3158
SanPedro	2015	Sp15	si	E084T02SP	8.1732	-31.8338
SanPedro	2015	Sp15	si	E085T02SP	9.0932	-31.7608
SanPedro	2015	Sp15	si	E090T02SP	8.0572	-31.0058
SanPedro	2015	Sp15	si	E091T02SP	7.1872	-29.9768
SanPedro	2015	Sp15	si	E093T03SP	11.5082	-28.4428
SanPedro	2015	Sp15	si	E094T03SP	7.1722	-31.9668
SanPedro	2015	Sp15	si	E095T03SP	9.8042	-28.2998
SanPedro	2015	Sp15	si	E096T03SP	10.8032	-28.5358
SanPedro	2015	Sp15	si	E097T03SP	10.9254	-30.2712
SanPedro	2015	Sp15	si	E099T03SP	5.8864	-33.2842
SanPedro	2015	Sp15	si	E100T03SP	6.1454	-33.2572
SanPedro	2015	Sp15	si	E101T0ESP	9.3424	-27.6802
SanPedro	2015	Sp15	si	E104T03SP	8.7854	-30.2602
SanPedro	2015	Sp15	si	E105T03SP	8.2864	-29.5602
SanPedro	2015	Sp15	si	E106T03SP	6.2374	-33.1872
SanPedro	2015	Sp15	si	E108T03SP	7.2204	-27.9332
SanPedro	2015	Sp15	si	E110T03SP	8.3084	-33.9942
SanPedro	2015	Sp15	si	E111T03SP	10.5004	-28.6902
SanPedro	2015	Sp15	si	E112T03SP	8.7454	-37.0042
SanPedro	2015	Sp15	si	E113T03SP	10.4914	-28.0462
SanPedro	2015	Sp15	si	E116T04SP	10.0844	-33.8472
SanPedro	2015	Sp15	si	EO33TO2SP	7.1192	-32.2068
Standard	NA	NA	NA	usgs40	-4.579666667	-26.20033333
Standard	NA	NA	NA	usgs40	-4.321666667	-26.40633333
Standard	NA	NA	NA	usgs40	-4.304666667	-26.43633333
Standard	NA	NA	NA	usgs40	-4.598666667	-26.40033333
Standard	NA	NA	NA	usgs40	-4.631666667	-26.43433333
Standard	NA	NA	NA	usgs40	-4.683666667	-26.46233333
Standard	NA	NA	NA	usgs40	-4.384333333	-26.15466667
Standard	NA	NA	NA	usgs40	-4.413333333	-26.42766667
Standard	NA	NA	NA	usgs40	-4.453333333	-26.40466667
Standard	NA	NA	NA	usgs40	-4.729333333	-26.46066667
Standard	NA	NA	NA	usgs40	-4.596333333	-26.42666667
Standard	NA	NA	NA	usgs40	-4.543333333	-26.46566667
Standard	NA	NA	NA	usgs40	-4.4795	-26.21266667
Standard	NA	NA	NA	usgs40	-4.4645	-26.43266667
Standard	NA	NA	NA	usgs40	-4.4695	-26.37166667
Standard	NA	NA	NA	usgs40	-4.5355	-26.43766667
Standard	NA	NA	NA	usgs40	-4.5585	-26.43166667
Standard	NA	NA	NA	usgs40	-4.6125	-26.45366667
Standard	NA	NA	NA	usgs40	-4.4478	-26.4308
Standard	NA	NA	NA	usgs40	-4.4318	-26.4278
Standard	NA	NA	NA	usgs40	-4.5228	-26.4138
Standard	NA	NA	NA	usgs40	-4.5788	-26.3038
Standard	NA	NA	NA	usgs40	-4.6188	-26.3738
Standard	NA	NA	NA	usgs40	-4.6106	-26.3762
Standard	NA	NA	NA	usgs40	-4.5016	-26.3902
Standard	NA	NA	NA	usgs40	-4.5296	-26.4042
Standard	NA	NA	NA	usgs40	-4.4326	-26.4292
Standard	NA	NA	NA	usgs40	-4.5256	-26.3502
Standard	NA	NA	NA	usgs40	-4.5095	-26.2305
Standard	NA	NA	NA	usgs40	-4.5465	-26.4025
Standard	NA	NA	NA	usgs40	-4.5375	-26.4115
Standard	NA	NA	NA	usgs40	-4.5695	-26.4515
Standard	NA	NA	NA	usgs40	-4.3695	-26.3635
Standard	NA	NA	NA	usgs40	-4.5875	-26.4805
